# Supplementary material for: Aging Rewires Neuronal Metabolism, Exacerbating Cell Death After Ischemic Stroke: A Hidden Reason for the Failure of Neuroprotection
Source: Int J Mol Sci. 2025 Dec 21;27(1):81. doi: 10.3390/ijms27010081 (PMC12785814; doi:10.3390/ijms27010081)
Supplement: Supplementary file 1 [file ijms-27-00081-s001.zip]

Archive with 1 entries (1 files):
- ijms-3984505-supplementary.pdf
